# Supplementary material for: Sequence data and association statistics from 12,940 type 2 diabetes cases and controls
Source: Sci Data. 2017 Dec 19;4:170179. doi: 10.1038/sdata.2017.179 (PMC5735917; doi:10.1038/sdata.2017.179)
Supplement: Supplementary file 1 [file sdata2017179-isa1.zip]

Archive with 4 entries (4 files):
- i_Investigation.txt
- s_study_Flannick.txt
- a_WGS_Flannick.txt
- a_WES_Flannick.txt
