# Supplementary material for: Sequence data and association statistics from 12,940 type 2 diabetes cases and controls
Source: Sci Data. 2017 Dec 19;4:170179. doi: 10.1038/sdata.2017.179 (PMC5735917; doi:10.1038/sdata.2017.179)
Supplement: Supplementary file 1 [file sdata2017179-isa1.zip › i_Investigation.txt]

# Investigation File generated for Scientific Data with Investigation File Authoring Tool version 0.1.0 on 07/11/2017 - This metadata file is CC0
ONTOLOGY SOURCE REFERENCE
Term Source Name	NCBITAXON	GAZ	OBI	ERO	NCIT
Term Source File	http://data.bioontology.org/ontologies/NCBITAXON	http://data.bioontology.org/ontologies/GAZ	http://data.bioontology.org/ontologies/OBI	http://data.bioontology.org/ontologies/ERO	http://data.bioontology.org/ontologies/NCIT
Term Source Version	2016AB	$Revision: 1.512 $	2014-08-18	2013-08-02	17.06d
Term Source Description	National Center for Biotechnology Information (NCBI) Organismal Classification	Gazetteer	Ontology for Biomedical Investigations	Eagle-I Research Resource Ontology	National Cancer Institute Thesaurus
INVESTIGATION
Investigation Identifier
Investigation Title
Investigation Description
Investigation Submission Date
Investigation Public Release Date
INVESTIGATION PUBLICATIONS
Investigation PubMed ID
Investigation Publication DOI
Investigation Publication Author List
Investigation Publication Title
Investigation Publication Status
Investigation Publication Status Term Accession Number
Investigation Publication Status Term Source REF
INVESTIGATION CONTACTS
Investigation Person Last Name
Investigation Person Mid Initials
Investigation Person First Name
Investigation Person Address
Investigation Person Phone
Investigation Person Fax
Investigation Person Email
Investigation Person Affiliation
Investigation Person Roles
Investigation Person Roles Term Accession Number
Investigation Person Roles Term Source REF
STUDY
Study Identifier	10.1038/sdata.2017.179
Study Title	Sequence data and association statistics from 12,940 type 2 diabetes cases and controls
Study Submission Date	31/05/2017
Study Public Release Date	19/12/2017
Study Description	http://www.nature.com/articles/sdata2017179#abstract
Study File Name	s_study_Flannick.txt
Comment[Subject Keywords]	///;////;///
Comment[Manuscript Licence]	CC BY-4.0
Comment[Experimental Metadata Licence]	CC0
Comment[Supplementary Information File Name]		Supplementary Information
Comment[Supplementary Information File Type]	x-zip-compressed	pdf
Comment[Supplementary Information File URL]	http://www.nature.com/articles/sdata2017179#supplementary-information	http://www.nature.com/articles/sdata2017179#supplementary-information
Comment[Data Repository]	The European Genome-phenome Archive;The European Genome-phenome Archive;dbGAP;dbGAP;dbGAP;dbGAP;dbGAP;dbGAP;dbGAP;dbGAP;dbGAP;dbGAP
Comment[Data Record Accession]	EGAS00001001459;EGAS00001001460;phs000840.v1.p1;phs000849.v1.p1 ;phs001093.v1.p1;phs001095.v1.p1;phs001096.v1.p1 ;phs001097.v1.p1 ;phs001098.v1.p1;phs001099.v1.p1;phs001100.v1.p1;phs001102.v1.p1
Comment[Data Record URI]	https://www.ebi.ac.uk/ega/studies/EGAS00001001459;https://www.ebi.ac.uk/ega/studies/EGAS00001001460;https://www.ncbi.nlm.nih.gov/projects/gap/cgi-bin/study.cgi?study_id=phs000840.v1.p1;https://www.ncbi.nlm.nih.gov/projects/gap/cgi-bin/study.cgi?study_id=phs000849.v1.p1 ;https://www.ncbi.nlm.nih.gov/projects/gap/cgi-bin/study.cgi?study_id=phs001093.v1.p1;https://www.ncbi.nlm.nih.gov/projects/gap/cgi-bin/study.cgi?study_id=phs001095.v1.p1;https://www.ncbi.nlm.nih.gov/projects/gap/cgi-bin/study.cgi?study_id=phs001096.v1.p1 ;https://www.ncbi.nlm.nih.gov/projects/gap/cgi-bin/study.cgi?study_id=phs001097.v1.p1 ;https://www.ncbi.nlm.nih.gov/projects/gap/cgi-bin/study.cgi?study_id=phs001098.v1.p1;https://www.ncbi.nlm.nih.gov/projects/gap/cgi-bin/study.cgi?study_id=phs001099.v1.p1;https://www.ncbi.nlm.nih.gov/projects/gap/cgi-bin/study.cgi?study_id=phs001100.v1.p1;https://www.ncbi.nlm.nih.gov/projects/gap/cgi-bin/study.cgi?study_id=phs001102.v1.p1
STUDY DESIGN DESCRIPTORS
Study Design Type	individual genetic characteristics comparison design	parallel group design	data integration objective
Study Design Type Term Accession Number	OBI:0001448	OBI:0500006	ERO:0100092
Study Design Type Term Source REF	OBI	OBI	ERO
STUDY PUBLICATIONS
Study PubMed ID	""	""	""	""	""	""
Study Publication DOI	doi:10.1038/nature18642	doi:10.1038/ng.2915	doi:10.1073/pnas.1410428111	doi:10.1038/ng.3643	doi:10.1016/j.ajhg.2014.03.019	doi:10.1038/ng.2804
Study Publication Author List	""	""	""	""	""	""
Study Publication Title	""	""	""	""	""	""
Study Publication Status	published	published	published	published	published	published
Study Publication Status Term Accession Number						
Study Publication Status Term Source REF						
STUDY FACTORS
Study Factor Name	ethnicity
Study Factor Type	ethnic group
Study Factor Type Term Accession Number	ERO:0001972
Study Factor Type Term Source REF	ERO
STUDY ASSAYS
Study Assay Measurement Type	genetic sequence variation analysis	genetic sequence variation analysis
Study Assay Measurement Type Term Accession Number	ERO:0100211	ERO:0100211
Study Assay Measurement Type Term Source REF	ERO	ERO
Study Assay Technology Type	whole genome sequencing	exome sequencing
Study Assay Technology Type Term Accession Number	ERO:0002016	ERO:0001607
Study Assay Technology Type Term Source REF	ERO	ERO
Study Assay Technology Platform	""	""
Study Assay File Name	a_WGS_Flannick.txt	a_WES_Flannick.txt
STUDY PROTOCOLS
Study Protocol Name	Ascertainment of individuals	DNA sample preparation	Genome sequencing	HumanOmni2.5 array genotyping and quality control	Processing, quality control, and variant calling of sequence data	Integrated panel generation	Imputation from the WGS panel	Association analysis	WGS panel single variant analysis	Analysis of imputed datasets	Gene-level analysis	Exome sequencing	Exome array genotyping from the WES panel	WES panel single variant analysis	Analysis of exome array datasets
Study Protocol Type	selection	DNA extraction	whole genome sequencing assay	genotyping assay	quality control	data integration objective	data imputation	Whole Genome Association Study	Whole Genome Association Study	data transformation	data transformation	Whole Exome Sequencing	genotyping assay	Whole Genome Association Study	data transformation
Study Protocol Type Term Accession Number	OBI:0001928	OBI:0000257	OBI:0002117	OBI:0000435	ERO:0001219	ERO:0100092	OBI:0200061	NCIT:C93020	NCIT:C93020	OBI:0200000	OBI:0200000	NCIT:C101295	OBI:0000435	NCIT:C93020	OBI:0200000
Study Protocol Type Term Source REF	OBI	OBI	OBI	OBI	ERO	ERO	OBI	NCIT	NCIT	OBI	OBI	NCIT	ERO	NCIT	OBI
Study Protocol Description															
Study Protocol URI	""	""	""	""	""	""	""	""	""	""	""	""	""	""	""
Study Protocol Version															
Study Protocol Parameters Name	""	""	""	""	""	""	""	""	""	""	""	""	""	""	""
Study Protocol Parameters Name Term Accession Number	""	""	""	""	""	""	""	""	""	""	""	""	""	""	""
Study Protocol Parameters Name Term Source REF	""	""	""	""	""	""	""	""	""	""	""	""	""	""	""
Study Protocol Components Name	""	""	""	""	""	""	""	""	""	""	""	""	""	""	""
Study Protocol Components Type	""	""	""	""	""	""	""	""	""	""	""	""	""	""	""
Study Protocol Components Type Term Accession Number	""	""	""	""	""	""	""	""	""	""	""	""	""	""	""
Study Protocol Components Type Term Source REF	""	""	""	""	""	""	""	""	""	""	""	""	""	""	""
STUDY CONTACTS
Study Person Last Name	Jason	Fuchsberger	Mahajan	Teslovich	Agarwala	Gaulton	Caulkins	Koesterer	Ma	Moutsianas	McCarthy	Rivas	Perry	Sim	Blackwell	Robertson	Rayner	Cingolani	Locke	Tajes	Highland	Dupuis	Chines	Lindgren	Hartl	Jackson	Chen	Huyghe	van de Bunt	Pearson	Kumar	Müller-Nurasyid	Grarup	Stringham	Gamazon	Lee	Chen	Scott	Below	Chen	Huang	Go	Stitzel	Pasko	Parker	Varga	Green	Beer	Day-Williams	Ferreira	Fingerlin	Horikoshi	Hu	Huh	Ikram	Kim	Kim	Kim	Kwon	Lee	Lee	Lin	Maxwell	Nagai	Wang	Welch	Yoon	Zhang	Barzilai	Voight	Han	Jenkinson	Kuulasmaa	Kuusisto	Manning	Ng	Palmer	Balkau	Stančáková	Abboud	Boeing	Giedraitis	Prabhakaran	Gottesman	Scott	Carey	Kwan	Grant	Smith	Neale	Purcell	Butterworth	Howson	Lee	Lu	Kwak	Zhao	Danesh	Lam	Park	Saleheen	So	Tam	Afzal	Aguilar	Arya	Aung	Chan	Navarro	Cheng	Palli	Correa	Curran	Rybin	Farook	Fowler	Freedman	Griswold	Hale	Hicks	Khor	Kumar	Lehne	Thuillier	Lim	Liu	Loh	Musani	Puppala	Scott	Yengo	Tan	Taylor	Thameem	Wilson	Wong	Njølstad	Levy	Mangino	Bonnycastle	Schwarzmayr	Fadista	Surdulescu	Herder	Groves	Wieland	Bork-Jensen	Brandslund	Christensen	Koistinen	Doney	Kinnunen	Esko	Farmer	Hakaste	Hodgkiss	Kravic	Lyssenko	Hollensted	Jørgensen	Jørgensen	Ladenvall	Justesen	Käräjämäki	Kriebel	Rathmann	Lannfelt	Lauritzen	Narisu	Linneberg	Melander	Milani	Neville	Orho-Melander	Qi	Qi	Roden	Rolandsson	Swift	Rosengren	Stirrups	Wood	Mihailov	Blancher	Carneiro	Maguire	Poplin	Shakir	Fennell	DePristo	de Angelis	Deloukas	Gjesing	Jun	Nilsson	Murphy	Onofrio	Thorand	Hansen	Meisinger	Hu	Isomaa	Karpe	Liang	Peters	Huth	O'Rahilly	Palmer	Pedersen	Rauramaa	Tuomilehto	Salomaa	Watanabe	Syvänen	Bergman	Bharadwaj	Bottinger	Cho	Chandak	Chan	Chia	Daly	Ebrahim	Langenberg	Elliott	Jablonski	Lehman	Jia	Ma	Pollin	Sandhu	Tandon	Froguel	Barroso	Teo	Zeggini	Loos	Small	Ried	DeFronzo	Grallert	Glaser	Metspalu	Wareham	Walker	Banks	Gieger	Ingelsson	Im	Illig	Franks	Buck	Trakalo	Buck	Prokopenko	Mägi	Lind	Farjoun	Owen	Gloyn	Strauch	Tuomi	Kooner	Lee	Park	Donnelly	Morris	Hattersley	Bowden	Collins	Atzmon	Chambers	Spector	Laakso	Strom	Bell	Blangero	Duggirala	Tai	McVean	Hanis	Wilson	Seielstad	Frayling	Meigs	Cox	Sladek	Lander	Gabriel	Mohlke	Meitinger	Groop	Abecasis	Scott	Morris	Kang	Altshuler	Burtt	Florez	Boehnke	McCarthy
Study Person First Name	Flannick	Christian	Anubha	Tanya M.	Vineeta	Kyle J.	Lizz	Ryan	Clement	Loukas	Davis J.	Manuel A.	John R. B.	Xueling	Thomas W.	Neil R.	N William	Pablo	Adam E.	Juan Fernandez	Heather M.	Josee	Peter S.	Cecilia M.	Christopher	Anne U.	Han	Jeroen R.	Martijn	Richard D.	Ashish	Martina	Niels	Heather M.	Eric R.	Jaehoon	Yuhui	Robert A.	Jennifer E.	Peng	Jinyan	Min Jin	Michael L.	Dorota	Stephen C. J.	Tibor V.	Todd	Nicola L.	Aaron G.	Teresa	Tasha	Momoko	Cheng	Iksoo	Mohammad Kamran	Bong-Jo	Yongkang	Young Jin	Min-Seok	Juyoung	Selyeong	Keng-Han	Taylor J.	Yoshihiko	Xu	Ryan P.	Joon	Weihua	Nir	Benjamin F.	Bok-Ghee	Christopher P.	Teemu	Johanna	Alisa	Maggie C. Y.	Nicholette D.	Beverley	Alena	Hanna E.	Heiner	Vilmantas	Dorairaj	Omri	James	Jason	Phoenix	George	Joshua D.	Benjamin M.	Shaun	Adam S.	Joanna M. M.	Heung Man	Yingchang	Soo-Heon	Wei	John	Vincent K. L.	Kyong Soo	Danish	Wing Yee	Claudia H. T.	Uzma	David	Rector	Tin	Edmund	Carmen	Ching-Yu	Domenico	Adolfo	Joanne E.	Dennis	Vidya S.	Sharon P.	Barry I.	Michael	Daniel Esten	Pamela J.	Chiea-Chuen	Satish	Benjamin	Dorothée	Wei Yen	Jianjun	Marie	Solomon K.	Sobha	William R.	Loïc	Sian-Tsung	Herman A.	Farook	Gregory	Tien Yin	Pål Rasmus	Jonathan C.	Massimo	Lori L.	Thomas	João	Gabriela L.	Christian	Christopher J.	Thomas	Jette	Ivan	Cramer	Heikki A.	Alex S. F.	Leena	Tõnu	Andrew J.	Liisa	Dylan	Jasmina	Valeri	Mette	Marit E.	Torben	Claes	Johanne Marie	Annemari	Jennifer	Wolfgang	Lars	Torsten	Narisu	Allan	Olle	Lili	Matt	Marju	Lu	Qibin	Michael	Olov	Amy	Anders H.	Kathleen	Andrew R.	Evelin	Christine	Mauricio O.	Jared	Ryan	Khalid	Timothy	Mark	Martin Hrabé	Panos	Anette P.	Goo	Peter	Jacquelyn	Robert	Barbara	Torben	Christa	Frank B.	Bo	Fredrik	Liming	Annette	Cornelia	Stephen P	Colin N. A.	Oluf	Rainer	Jaakko	Veikko	Richard M.	Ann-Christine	Richard N.	Dwaipayan	Erwin P.	Yoon Shin	Giriraj R.	Juliana CN	Kee Seng	Mark J.	Shah B.	Claudia	Paul	Kathleen A.	Donna M.	Weiping	Ronald C. W.	Toni I.	Manjinder	Nikhil	Philippe	Inês	Yik Ying	Eleftheria	Ruth J. F.	Kerrin S.	Janina S.	Ralph A.	Harald	Benjamin	Andres	Nicholas J.	Mark	Eric	Christian	Erik	Hae Kyung	Thomas	Paul W.	Gemma	Joseph	David	Inga	Reedik	Lars	Yossi	Katharine R.	Anna L.	Konstantin	Tiinamaija	Jaspal Singh	Jong-Young	Taesung	Peter	Andrew D.	Andrew T.	Donald W.	Francis S.	Gil	John C.	Timothy D.	Markku	Tim M.	Graeme I.	John	Ravindranath	E. Shyong	Gilean	Craig L.	James G.	Mark	Timothy M.	James B.	Nancy J.	Rob	Eric S.	Stacey	Karen L.	Thomas	Leif	Goncalo	Laura J.	Andrew P.	Hyun Min	David	Noël P.	Jose C.	Michael	Mark I.
Study Person Mid Initials																																																																																																																																																																																																																																																																																																													
Study Person Email	flannick@broadinstitute.org	""	""	""	""	""	""	""	""	""	""	""	""	""	""	""	""	""	""	""	""	""	""	""	""	""	""	""	""	""	""	""	""	""	""	""	""	""	""	""	""	""	""	""	""	""	""	""	""	""	""	""	""	""	""	""	""	""	""	""	""	""	""	""	""	""	""	""	""	""	""	""	""	""	""	""	""	""	""	""	""	""	""	""	""	""	""	""	""	""	""	""	""	""	""	""	""	""	""	""	""	""	""	""	""	""	""	""	""	""	""	""	""	""	""	""	""	""	""	""	""	""	""	""	""	""	""	""	""	""	""	""	""	""	""	""	""	""	""	""	""	""	""	""	""	""	""	""	""	""	""	""	""	""	""	""	""	""	""	""	""	""	""	""	""	""	""	""	""	""	""	""	""	""	""	""	""	""	""	""	""	""	""	""	""	""	""	""	""	""	""	""	""	""	""	""	""	""	""	""	""	""	""	""	""	""	""	""	""	""	""	""	""	""	""	""	""	""	""	""	""	""	""	""	""	""	""	""	""	""	""	""	""	""	""	""	""	""	""	""	""	""	""	""	""	""	""	""	""	""	""	""	""	""	""	""	""	""	""	""	""	""	""	""	""	""	""	""	""	""	""	""	""	""	""	""	""	""	""	""	""	""	""	""	""	""	""	""	""	""	""	""	""	""	""	""	""	""	""	""	""
Study Person Phone																																																																																																																																																																																																																																																																																																													
Study Person Fax																																																																																																																																																																																																																																																																																																													
Study Person Address																																																																																																																																																																																																																																																																																																													
Study Person Affiliation	Department of Molecular Biology, Massachusetts General Hospital, Boston, Massachusetts, USA	Department of Biostatistics and Center for Statistical Genetics, University of Michigan, Ann Arbor, Michigan, USA	Wellcome Trust Centre for Human Genetics, Nuffield Department of Medicine, University of Oxford, Oxford, UK	Department of Biostatistics and Center for Statistical Genetics, University of Michigan, Ann Arbor, Michigan, USA	Program in Medical and Population Genetics, Broad Institute, Cambridge, Massachusetts, USA	Wellcome Trust Centre for Human Genetics, Nuffield Department of Medicine, University of Oxford, Oxford, UK	Program in Medical and Population Genetics, Broad Institute, Cambridge, Massachusetts, USA	Program in Medical and Population Genetics, Broad Institute, Cambridge, Massachusetts, USA	Department of Biostatistics and Center for Statistical Genetics, University of Michigan, Ann Arbor, Michigan, USA	Wellcome Trust Centre for Human Genetics, Nuffield Department of Medicine, University of Oxford, Oxford, UK	Wellcome Trust Centre for Human Genetics, Nuffield Department of Medicine, University of Oxford, Oxford, UK	Wellcome Trust Centre for Human Genetics, Nuffield Department of Medicine, University of Oxford, Oxford, UK	Wellcome Trust Centre for Human Genetics, Nuffield Department of Medicine, University of Oxford, Oxford, UK	Department of Biostatistics and Center for Statistical Genetics, University of Michigan, Ann Arbor, Michigan, USA	Department of Biostatistics and Center for Statistical Genetics, University of Michigan, Ann Arbor, Michigan, USA	Wellcome Trust Centre for Human Genetics, Nuffield Department of Medicine, University of Oxford, Oxford, UK	Wellcome Trust Centre for Human Genetics, Nuffield Department of Medicine, University of Oxford, Oxford, UK	School of Computer Science, McGill University, Montreal, Quebec, Canada	Department of Biostatistics and Center for Statistical Genetics, University of Michigan, Ann Arbor, Michigan, USA	Wellcome Trust Centre for Human Genetics, Nuffield Department of Medicine, University of Oxford, Oxford, UK	Human Genetics Center, The University of Texas Graduate School of Biomedical Sciences at Houston, The University of Texas Health Science Center at Houston, Houston, Texas, USA	Department of Biostatistics, Boston University School of Public Health, Boston, Massachusetts, USA	Medical Genomics and Metabolic Genetics Branch, National Human Genome Research Institute, National Institutes of Health, Bethesda, Maryland, USA	Program in Medical and Population Genetics, Broad Institute, Cambridge, Massachusetts, USA	Program in Medical and Population Genetics, Broad Institute, Cambridge, Massachusetts, USA	Department of Biostatistics and Center for Statistical Genetics, University of Michigan, Ann Arbor, Michigan, USA	Department of Biostatistics, Boston University School of Public Health, Boston, Massachusetts, USA	Department of Biostatistics and Center for Statistical Genetics, University of Michigan, Ann Arbor, Michigan, USA	Wellcome Trust Centre for Human Genetics, Nuffield Department of Medicine, University of Oxford, Oxford, UK	Wellcome Trust Centre for Human Genetics, Nuffield Department of Medicine, University of Oxford, Oxford, UK	Wellcome Trust Centre for Human Genetics, Nuffield Department of Medicine, University of Oxford, Oxford, UK	Institute of Genetic Epidemiology, Helmholtz Zentrum München, German Research Center for Environmental Health, Neuherberg, Germany	The Novo Nordisk Foundation Center for Basic Metabolic Research, Faculty of Health and Medical Sciences, University of Copenhagen, Copenhagen, Denmark	Department of Biostatistics and Center for Statistical Genetics, University of Michigan, Ann Arbor, Michigan, USA	Department of Medicine, Section of Genetic Medicine, The University of Chicago, Chicago, Illinois, USA	Department of Statistics, Seoul National University, Seoul, Republic of Korea	Wellcome Trust Centre for Human Genetics, Nuffield Department of Medicine, University of Oxford, Oxford, UK	MRC Epidemiology Unit, Institute of Metabolic Science, University of Cambridge, Cambridge, UK	Human Genetics Center, School of Public Health, The University of Texas Health Science Center at Houston, Houston, Texas, USA	Saw Swee Hock School of Public Health, National University of Singapore, National University Health System, Singapore, Singapore	Department of Epidemiology, Harvard School of Public Health, Boston, Massachusetts, USA	Center for Genome Science, Korea National Institute of Health, Chungcheongbuk-do, Republic of Korea	The Jackson Laboratory for Genomic Medicine, Farmington, Connecticut, USA	Genetics of Complex Traits, University of Exeter Medical School, University of Exeter, Exeter, UK	Departments of Computational Medicine & Bioinformatics and Human Genetics, University of Michigan, Ann Arbor, Michigan, USA	Department of Clinical Sciences, Lund University Diabetes Centre, Genetic and Molecular Epidemiology Unit, Lund University, Malmö, Sweden	Program in Medical and Population Genetics, Broad Institute, Cambridge, Massachusetts, USA	Oxford Centre for Diabetes, Endocrinology and Metabolism, Radcliffe Department of Medicine, University of Oxford, Oxford, UK	Department of Human Genetics, Wellcome Trust Sanger Institute, Hinxton, Cambridgeshire, UK	Wellcome Trust Centre for Human Genetics, Nuffield Department of Medicine, University of Oxford, Oxford, UK	Department of Epidemiology, Colorado School of Public Health, University of Colorado, Aurora, Colorado, USA	Wellcome Trust Centre for Human Genetics, Nuffield Department of Medicine, University of Oxford, Oxford, UK	Department of Endocrinology and Metabolism, Shanghai Diabetes Institute, Shanghai Jiao Tong University Affiliated Sixth People's Hospital, Shanghai, China	Department of Statistics, Seoul National University, Seoul, Republic of Korea	Singapore Eye Research Institute, Singapore National Eye Centre, Singapore, Singapore	Center for Genome Science, Korea National Institute of Health, Chungcheongbuk-do, Republic of Korea	Department of Statistics, Seoul National University, Seoul, Republic of Korea	Center for Genome Science, Korea National Institute of Health, Chungcheongbuk-do, Republic of Korea	Interdisciplinary Program in Bioinformatics, Seoul National University, Seoul, Republic of Korea	Center for Genome Science, Korea National Institute of Health, Chungcheongbuk-do, Republic of Korea	Department of Statistics, Seoul National University, Seoul, Republic of Korea	Department of Biostatistics and Center for Statistical Genetics, University of Michigan, Ann Arbor, Michigan, USA	Human Genetics Center, School of Public Health, The University of Texas Health Science Center at Houston, Houston, Texas, USA	McGill University and Génome Québec Innovation Centre, Montreal, Quebec, Canada	Saw Swee Hock School of Public Health, National University of Singapore, National University Health System, Singapore, Singapore	Department of Biostatistics and Center for Statistical Genetics, University of Michigan, Ann Arbor, Michigan, USA	Interdisciplinary Program in Bioinformatics, Seoul National University, Seoul, Republic of Korea	Department of Epidemiology and Biostatistics, Imperial College London, London, UK	Departments of Medicine and Genetics, Albert Einstein College of Medicine, New York, USA	Department of Systems Pharmacology and Translational Therapeutics, University of Pennsylvania—Perelman School of Medicine, Philadelphia, Pennsylvania, USA	Center for Genome Science, Korea National Institute of Health, Chungcheongbuk-do, Republic of Korea	Department of Medicine, University of Texas Health Science Center, San Antonio, Texas, USA	Faculty of Health Sciences, Institute of Clinical Medicine, Internal Medicine, University of Eastern Finland, Kuopio, Finland	Faculty of Health Sciences, Institute of Clinical Medicine, Internal Medicine, University of Eastern Finland, Kuopio, Finland	Program in Medical and Population Genetics, Broad Institute, Cambridge, Massachusetts, USA	Center for Genomics and Personalized Medicine Research, Wake Forest School of Medicine, Winston-Salem, North Carolina, USA	Center for Genomics and Personalized Medicine Research, Wake Forest School of Medicine, Winston-Salem, North Carolina, USA	Centre for Research in Epidemiology and Population Health, Inserm U1018, Villejuif, France	Faculty of Health Sciences, Institute of Clinical Medicine, Internal Medicine, University of Eastern Finland, Kuopio, Finland	Department of Medicine, University of Texas Health Science Center, San Antonio, Texas, USA	German Institute of Human Nutrition Potsdam-Rehbruecke, Nuthetal, Germany	Department of Public Health and Caring Sciences, Geriatrics, Uppsala University, Uppsala, Sweden	Centre for Chronic Disease Control, New Delhi, India	The Charles Bronfman Institute for Personalized Medicine, The Icahn School of Medicine at Mount Sinai, New York, USA	National Heart and Lung Institute, Cardiovascular Sciences, Hammersmith Campus, Imperial College London, London, UK	Program in Medical and Population Genetics, Broad Institute, Cambridge, Massachusetts, USA	Department of Biostatistics and Center for Statistical Genetics, University of Michigan, Ann Arbor, Michigan, USA	Program in Medical and Population Genetics, Broad Institute, Cambridge, Massachusetts, USA	Department of Genome Sciences, University of Washington School of Medicine, Seattle, Washington, USA	Program in Medical and Population Genetics, Broad Institute, Cambridge, Massachusetts, USA	Program in Medical and Population Genetics, Broad Institute, Cambridge, Massachusetts, USA	Department of Public Health and Primary Care, University of Cambridge, Cambridge, UK	Department of Public Health and Primary Care, University of Cambridge, Cambridge, UK	Department of Medicine and Therapeutics, The Chinese University of Hong Kong, Hong Kong, China	The Charles Bronfman Institute for Personalized Medicine, The Icahn School of Medicine at Mount Sinai, New York, USA	Department of Internal Medicine, Seoul National University College of Medicine, Seoul, Republic of Korea	Department of Medicine, University of Pennsylvania, Philadelphia, Pennsylvania, USA	Department of Human Genetics, Wellcome Trust Sanger Institute, Hinxton, Cambridgeshire, UK	Department of Medicine and Therapeutics, The Chinese University of Hong Kong, Hong Kong, China	Department of Molecular Medicine and Biopharmaceutical Sciences, Graduate School of Convergence Science and Technology, and College of Medicine, Seoul National University, Seoul, Republic of Korea	Department of Biostatistics and Epidemiology, University of Pennsylvania, Philadelphia, Pennsylvania, USA	Department of Medicine and Therapeutics, The Chinese University of Hong Kong, Hong Kong, China	Department of Medicine and Therapeutics, The Chinese University of Hong Kong, Hong Kong, China	Department of Epidemiology and Biostatistics, Imperial College London, London, UK	Cardiovascular Division, Baylor College of Medicine, Houston, Texas, USA	Department of Pediatrics, University of Texas Health Science Center, San Antonio, Texas, USA	Singapore Eye Research Institute, Singapore National Eye Centre, Singapore, Singapore	Department of Medicine, Yong Loo Lin School of Medicine, National University of Singapore, National University Health System, Singapore, Singapore	Department of Epidemiology, Murcia Regional Health Council, IMIB-Arrixaca, Murcia, Spain	Saw Swee Hock School of Public Health, National University of Singapore, National University Health System, Singapore, Singapore	Cancer Research and Prevention Institute (ISPO), Florence, Italy	Department of Medicine, University of Mississippi Medical Center, Jackson, Mississippi, USA	South Texas Diabetes and Obesity Institute, Regional Academic Health Center, University of Texas Health Science Center at San Antonio/University of Texas Rio Grande Valley, Brownsville, Texas, USA	Department of Biostatistics, Boston University School of Public Health, Boston, Massachusetts, USA	Department of Genetics, Texas Biomedical Research Institute, San Antonio, Texas, USA	Department of Medicine, University of Texas Health Science Center, San Antonio, Texas, USA	Department of Internal Medicine, Section on Nephrology, Wake Forest School of Medicine, Winston-Salem, North Carolina, USA	Center of Biostatistics and Bioinformatics, University of Mississippi Medical Center, Jackson, Mississippi, USA	Department of Pediatrics, University of Texas Health Science Center, San Antonio, Texas, USA	Center for Genomics and Personalized Medicine Research, Wake Forest School of Medicine, Winston-Salem, North Carolina, USA	Saw Swee Hock School of Public Health, National University of Singapore, National University Health System, Singapore, Singapore	South Texas Diabetes and Obesity Institute, Regional Academic Health Center, University of Texas Health Science Center at San Antonio/University of Texas Rio Grande Valley, Brownsville, Texas, USA	Department of Epidemiology and Biostatistics, Imperial College London, London, UK	CNRS-UMR8199, Lille University, Lille Pasteur Institute, Lille, France	Saw Swee Hock School of Public Health, National University of Singapore, National University Health System, Singapore, Singapore	Saw Swee Hock School of Public Health, National University of Singapore, National University Health System, Singapore, Singapore	Department of Epidemiology and Biostatistics, Imperial College London, London, UK	Jackson Heart Study, University of Mississippi Medical Center, Jackson, Mississippi, USA	Department of Genetics, Texas Biomedical Research Institute, San Antonio, Texas, USA	Department of Epidemiology and Biostatistics, Imperial College London, London, UK	CNRS-UMR8199, Lille University, Lille Pasteur Institute, Lille, France	Department of Cardiology, Ealing Hospital NHS Trust, Southall, Middlesex, UK	Department of Medicine, University of Mississippi Medical Center, Jackson, Mississippi, USA	Department of Medicine, University of Texas Health Science Center, San Antonio, Texas, USA	College of Public Services, Jackson State University, Jackson, Mississippi, USA	Singapore Eye Research Institute, Singapore National Eye Centre, Singapore, Singapore	KG Jebsen Center for Diabetes Research, Department of Clinical Science, University of Bergen, Bergen, Norway	Oxford Centre for Diabetes, Endocrinology and Metabolism, Radcliffe Department of Medicine, University of Oxford, Oxford, UK	Department of Twin Research and Genetic Epidemiology, King's College London, London, UK	Medical Genomics and Metabolic Genetics Branch, National Human Genome Research Institute, National Institutes of Health, Bethesda, Maryland, USA	Institute of Human Genetics, Helmholtz Zentrum München, German Research Center for Environmental Health, Neuherberg, Germany	Department of Clinical Sciences, Diabetes and Endocrinology, Lund University Diabetes Centre, Malmö, Sweden	Department of Twin Research and Genetic Epidemiology, King's College London, London, UK	Institute of Clinical Diabetology, German Diabetes Center, Leibniz Center for Diabetes Research at Heinrich Heine University, Düsseldorf, Germany	Oxford Centre for Diabetes, Endocrinology and Metabolism, Radcliffe Department of Medicine, University of Oxford, Oxford, UK	Institute of Human Genetics, Helmholtz Zentrum München, German Research Center for Environmental Health, Neuherberg, Germany	The Novo Nordisk Foundation Center for Basic Metabolic Research, Faculty of Health and Medical Sciences, University of Copenhagen, Copenhagen, Denmark	Institute of Regional Health Research, University of Southern Denmark, Odense, Denmark	Department of Internal Medicine and Endocrinology, Vejle Hospital, Vejle, Denmark	Department of Health, National Institute for Health and Welfare, Helsinki, Finland	Division of Cardiovascular and Diabetes Medicine, Medical Research Institute, Ninewells Hospital and Medical School, Dundee, UK	Department of Health, National Institute for Health and Welfare, Helsinki, Finland	Program in Medical and Population Genetics, Broad Institute, Cambridge, Massachusetts, USA	Nuffield Department of Primary Care Health Sciences, University of Oxford, Oxford, UK	Abdominal Center: Endocrinology, University of Helsinki and Helsinki University Central Hospital, Helsinki, Finland	Department of Twin Research and Genetic Epidemiology, King's College London, London, UK	Department of Clinical Sciences, Diabetes and Endocrinology, Lund University Diabetes Centre, Malmö, Sweden	Department of Clinical Sciences, Diabetes and Endocrinology, Lund University Diabetes Centre, Malmö, Sweden	The Novo Nordisk Foundation Center for Basic Metabolic Research, Faculty of Health and Medical Sciences, University of Copenhagen, Copenhagen, Denmark	Steno Diabetes Center, Gentofte, Denmark	Research Centre for Prevention and Health, Capital Region of Denmark, Glostrup, Denmark	Department of Clinical Sciences, Diabetes and Endocrinology, Lund University Diabetes Centre, Malmö, Sweden	The Novo Nordisk Foundation Center for Basic Metabolic Research, Faculty of Health and Medical Sciences, University of Copenhagen, Copenhagen, Denmark	Department of Primary Health Care, Vaasa Central Hospital, Vaasa, Finland	German Center for Diabetes Research (DZD), München-Neuherberg, Germany	German Center for Diabetes Research (DZD), München-Neuherberg, Germany	Department of Public Health and Caring Sciences, Geriatrics, Uppsala University, Uppsala, Sweden	Department of Public Health, Section of General Practice, Aarhus University, Aarhus, Denmark	Medical Genomics and Metabolic Genetics Branch, National Human Genome Research Institute, National Institutes of Health, Bethesda, Maryland, USA	Research Centre for Prevention and Health, Capital Region of Denmark, Glostrup, Denmark	Department of Clinical Sciences, Hypertension and Cardiovascular Disease, Lund University, Malmö, Sweden	Estonian Genome Center, University of Tartu, Tartu, Estonia	Oxford Centre for Diabetes, Endocrinology and Metabolism, Radcliffe Department of Medicine, University of Oxford, Oxford, UK	Department of Clinical Sciences, Diabetes and Cardiovascular Disease, Genetic Epidemiology, Lund University, Malmö, Sweden	Department of Nutrition, Harvard School of Public Health, Boston, Massachusetts, USA	Department of Nutrition, Harvard School of Public Health, Boston, Massachusetts, USA	Institute of Clinical Diabetology, German Diabetes Center, Leibniz Center for Diabetes Research at Heinrich Heine University, Düsseldorf, Germany	Department of Public Health and Clinical Medicine, Umeå University, Umeå, Sweden	Medical Genomics and Metabolic Genetics Branch, National Human Genome Research Institute, National Institutes of Health, Bethesda, Maryland, USA	Department of Clinical Sciences, Diabetes and Endocrinology, Lund University Diabetes Centre, Malmö, Sweden	Department of Human Genetics, Wellcome Trust Sanger Institute, Hinxton, Cambridgeshire, UK	Genetics of Complex Traits, University of Exeter Medical School, University of Exeter, Exeter, UK	Estonian Genome Center, University of Tartu, Tartu, Estonia	High Throughput Genomics, Oxford Genomics Centre, Wellcome Trust Centre for Human Genetics, Nuffield Department of Medicine, University of Oxford, Oxford, UK	Program in Medical and Population Genetics, Broad Institute, Cambridge, Massachusetts, USA	Program in Medical and Population Genetics, Broad Institute, Cambridge, Massachusetts, USA	Program in Medical and Population Genetics, Broad Institute, Cambridge, Massachusetts, USA	Program in Medical and Population Genetics, Broad Institute, Cambridge, Massachusetts, USA	Program in Medical and Population Genetics, Broad Institute, Cambridge, Massachusetts, USA	Program in Medical and Population Genetics, Broad Institute, Cambridge, Massachusetts, USA	German Center for Diabetes Research (DZD), München-Neuherberg, Germany	Department of Human Genetics, Wellcome Trust Sanger Institute, Hinxton, Cambridgeshire, UK	The Novo Nordisk Foundation Center for Basic Metabolic Research, Faculty of Health and Medical Sciences, University of Copenhagen, Copenhagen, Denmark	Department of Biostatistics and Center for Statistical Genetics, University of Michigan, Ann Arbor, Michigan, USA	Department of Clinical Sciences, Medicine, Lund University, Malmö, Sweden	Program in Medical and Population Genetics, Broad Institute, Cambridge, Massachusetts, USA	Program in Medical and Population Genetics, Broad Institute, Cambridge, Massachusetts, USA	German Center for Diabetes Research (DZD), München-Neuherberg, Germany	The Novo Nordisk Foundation Center for Basic Metabolic Research, Faculty of Health and Medical Sciences, University of Copenhagen, Copenhagen, Denmark	German Center for Diabetes Research (DZD), München-Neuherberg, Germany	Department of Epidemiology, Harvard School of Public Health, Boston, Massachusetts, USA	Folkhälsan Research Centre, Helsinki, Finland	Oxford Centre for Diabetes, Endocrinology and Metabolism, Radcliffe Department of Medicine, University of Oxford, Oxford, UK	Department of Biostatistics, Harvard School of Public Health, Boston, Massachusetts, USA	DZHK (German Centre for Cardiovascular Research), partner site Munich Heart Alliance, Munich, Germany	German Center for Diabetes Research (DZD), München-Neuherberg, Germany	Metabolic Research Laboratories, Institute of Metabolic Science, University of Cambridge, Cambridge, UK	Pat Macpherson Centre for Pharmacogenetics and Pharmacogenomics, Medical Research Institute, Ninewells Hospital and Medical School, Dundee, UK	The Novo Nordisk Foundation Center for Basic Metabolic Research, Faculty of Health and Medical Sciences, University of Copenhagen, Copenhagen, Denmark	Foundation for Research in Health, Exercise and Nutrition, Kuopio Research Institute of Exercise Medicine, Kuopio, Finland	Center for Vascular Prevention, Danube University Krems, Krems, Austria	National Institute for Health and Welfare, Helsinki, Finland	Department of Preventive Medicine, Keck School of Medicine, University of Southern California, Los Angeles, California, USA	Department of Medical Sciences, Molecular Medicine and Science for Life Laboratory, Uppsala University, Uppsala, Sweden	Cedars-Sinai Diabetes and Obesity Research Institute, Los Angeles, California, USA	Functional Genomics Unit, CSIR-Institute of Genomics & Integrative Biology (CSIR-IGIB), New Delhi, India	The Charles Bronfman Institute for Personalized Medicine, The Icahn School of Medicine at Mount Sinai, New York, USA	Department of Biomedical Science, Hallym University, Chuncheon, Republic of Korea	CSIR-Centre for Cellular and Molecular Biology, Hyderabad, Telangana, India	Department of Medicine and Therapeutics, The Chinese University of Hong Kong, Hong Kong, China	Saw Swee Hock School of Public Health, National University of Singapore, National University Health System, Singapore, Singapore	Analytic and Translational Genetics Unit, Department of Medicine, Massachusetts General Hospital, Boston, Massachusetts, USA	Centre for Chronic Disease Control, New Delhi, India	MRC Epidemiology Unit, Institute of Metabolic Science, University of Cambridge, Cambridge, UK	Department of Epidemiology and Biostatistics, Imperial College London, London, UK	The Biostatistics Center, The George Washington University, Rockville, Maryland, USA	Department of Medicine, University of Texas Health Science Center, San Antonio, Texas, USA	Department of Endocrinology and Metabolism, Shanghai Diabetes Institute, Shanghai Jiao Tong University Affiliated Sixth People's Hospital, Shanghai, China	Department of Medicine and Therapeutics, The Chinese University of Hong Kong, Hong Kong, China	Department of Medicine, Division of Endocrinology, Diabetes and Nutrition, and Program in Personalized and Genomic Medicine, University of Maryland School of Medicine, Baltimore, Maryland, USA	Department of Human Genetics, Wellcome Trust Sanger Institute, Hinxton, Cambridgeshire, UK	Department of Endocrinology and Metabolism, All India Institute of Medical Sciences, New Delhi, India	CNRS-UMR8199, Lille University, Lille Pasteur Institute, Lille, France	Department of Human Genetics, Wellcome Trust Sanger Institute, Hinxton, Cambridgeshire, UK	Saw Swee Hock School of Public Health, National University of Singapore, National University Health System, Singapore, Singapore	Department of Human Genetics, Wellcome Trust Sanger Institute, Hinxton, Cambridgeshire, UK	The Charles Bronfman Institute for Personalized Medicine, The Icahn School of Medicine at Mount Sinai, New York, USA	Department of Twin Research and Genetic Epidemiology, King's College London, London, UK	Institute of Genetic Epidemiology, Helmholtz Zentrum München, German Research Center for Environmental Health, Neuherberg, Germany	Department of Medicine, University of Texas Health Science Center, San Antonio, Texas, USA	German Center for Diabetes Research (DZD), München-Neuherberg, Germany	Endocrinology and Metabolism Service, Hadassah-Hebrew University Medical Center, Jerusalem, Israel	Estonian Genome Center, University of Tartu, Tartu, Estonia	MRC Epidemiology Unit, Institute of Metabolic Science, University of Cambridge, Cambridge, UK	The Medical School, Institute of Cellular Medicine, Newcastle University, Newcastle, UK	Program in Medical and Population Genetics, Broad Institute, Cambridge, Massachusetts, USA	Institute of Genetic Epidemiology, Helmholtz Zentrum München, German Research Center for Environmental Health, Neuherberg, Germany	Wellcome Trust Centre for Human Genetics, Nuffield Department of Medicine, University of Oxford, Oxford, UK	Department of Medicine, Section of Genetic Medicine, The University of Chicago, Chicago, Illinois, USA	Research Unit of Molecular Epidemiology, Helmholtz Zentrum München, German Research Center for Environmental Health, Neuherberg, Germany	Department of Clinical Sciences, Lund University Diabetes Centre, Genetic and Molecular Epidemiology Unit, Lund University, Malmö, Sweden	High Throughput Genomics, Oxford Genomics Centre, Wellcome Trust Centre for Human Genetics, Nuffield Department of Medicine, University of Oxford, Oxford, UK	High Throughput Genomics, Oxford Genomics Centre, Wellcome Trust Centre for Human Genetics, Nuffield Department of Medicine, University of Oxford, Oxford, UK	High Throughput Genomics, Oxford Genomics Centre, Wellcome Trust Centre for Human Genetics, Nuffield Department of Medicine, University of Oxford, Oxford, UK	Wellcome Trust Centre for Human Genetics, Nuffield Department of Medicine, University of Oxford, Oxford, UK	Estonian Genome Center, University of Tartu, Tartu, Estonia	Department of Medical Sciences, Uppsala University, Uppsala, Sweden	Data Sciences and Data Engineering, Broad Institute, Cambridge, Massachusetts, USA	Oxford Centre for Diabetes, Endocrinology and Metabolism, Radcliffe Department of Medicine, University of Oxford, Oxford, UK	Wellcome Trust Centre for Human Genetics, Nuffield Department of Medicine, University of Oxford, Oxford, UK	Institute of Genetic Epidemiology, Helmholtz Zentrum München, German Research Center for Environmental Health, Neuherberg, Germany	Abdominal Center: Endocrinology, University of Helsinki and Helsinki University Central Hospital, Helsinki, Finland	Department of Cardiology, Ealing Hospital NHS Trust, Southall, Middlesex, UK	Center for Genome Science, Korea National Institute of Health, Chungcheongbuk-do, Republic of Korea	Department of Statistics, Seoul National University, Seoul, Republic of Korea	Wellcome Trust Centre for Human Genetics, Nuffield Department of Medicine, University of Oxford, Oxford, UK	Clinical Research Centre, Centre for Molecular Medicine, Ninewells Hospital and Medical School, Dundee, UK	University of Exeter Medical School, University of Exeter, Exeter, UK	Center for Genomics and Personalized Medicine Research, Wake Forest School of Medicine, Winston-Salem, North Carolina, USA	Medical Genomics and Metabolic Genetics Branch, National Human Genome Research Institute, National Institutes of Health, Bethesda, Maryland, USA	Departments of Medicine and Genetics, Albert Einstein College of Medicine, New York, USA	Department of Epidemiology and Biostatistics, Imperial College London, London, UK	Department of Twin Research and Genetic Epidemiology, King's College London, London, UK	Faculty of Health Sciences, Institute of Clinical Medicine, Internal Medicine, University of Eastern Finland, Kuopio, Finland	Institute of Human Genetics, Helmholtz Zentrum München, German Research Center for Environmental Health, Neuherberg, Germany	Departments of Medicine and Human Genetics, The University of Chicago, Chicago, Illinois, USA	South Texas Diabetes and Obesity Institute, Regional Academic Health Center, University of Texas Health Science Center at San Antonio/University of Texas Rio Grande Valley, Brownsville, Texas, USA	Department of Genetics, Texas Biomedical Research Institute, San Antonio, Texas, USA	Saw Swee Hock School of Public Health, National University of Singapore, National University Health System, Singapore, Singapore	Wellcome Trust Centre for Human Genetics, Nuffield Department of Medicine, University of Oxford, Oxford, UK	Human Genetics Center, School of Public Health, The University of Texas Health Science Center at Houston, Houston, Texas, USA	Department of Physiology and Biophysics, University of Mississippi Medical Center, Jackson, Mississippi, USA	Department of Laboratory Medicine & Institute for Human Genetics, University of California, San Francisco, San Francisco, California, USA	Genetics of Complex Traits, University of Exeter Medical School, University of Exeter, Exeter, UK	General Medicine Division, Massachusetts General Hospital and Department of Medicine, Harvard Medical School, Boston, Massachusetts, USA	Department of Medicine, Section of Genetic Medicine, The University of Chicago, Chicago, Illinois, USA	McGill University and Génome Québec Innovation Centre, Montreal, Quebec, Canada	Broad Institute of MIT and Harvard, Cambridge, Massachusetts, USA	Program in Medical and Population Genetics, Broad Institute, Cambridge, Massachusetts, USA	Department of Genetics, University of North Carolina, Chapel Hill, North Carolina, USA	Institute of Human Genetics, Helmholtz Zentrum München, German Research Center for Environmental Health, Neuherberg, Germany	Department of Clinical Sciences, Diabetes and Endocrinology, Lund University Diabetes Centre, Malmö, Sweden	Department of Biostatistics and Center for Statistical Genetics, University of Michigan, Ann Arbor, Michigan, USA	Department of Biostatistics and Center for Statistical Genetics, University of Michigan, Ann Arbor, Michigan, USA	Wellcome Trust Centre for Human Genetics, Nuffield Department of Medicine, University of Oxford, Oxford, UK	Department of Molecular Biology, Massachusetts General Hospital, Boston, Massachusetts, USA	Department of Molecular Biology, Massachusetts General Hospital, Boston, Massachusetts, USA	Program in Medical and Population Genetics, Broad Institute, Cambridge, Massachusetts, USA	Program in Medical and Population Genetics, Broad Institute, Cambridge, Massachusetts, USA	Department of Biostatistics and Center for Statistical Genetics, University of Michigan, Ann Arbor, Michigan, USA	Wellcome Trust Centre for Human Genetics, Nuffield Department of Medicine, University of Oxford, Oxford, UK
Study Person Roles																																																																																																																																																																																																																																																																																																													
Study Person Roles Term Accession Number																																																																																																																																																																																																																																																																																																													
Study Person Roles Term Source REF																																																																																																																																																																																																																																																																																																													
Comment[Study Person ORCID]						0000-0003-1318-7161													0000-0001-6227-198X										0000-0002-6744-6125			0000-0002-7898-2353	0000-0001-5526-1070	0000-0002-2991-6392	0000-0003-4204-8734											0000-0002-2383-699X		0000-0002-4964-7150																		0000-0001-6378-1295	0000-0002-9509-119X			0000-0002-6205-9994												0000-0003-3423-2021								0000-0003-1513-6077										0000-0003-3597-342X											0000-0002-5558-2437										0000-0002-1128-4729	0000-0002-1969-4431																	0000-0002-2167-7470					0000-0002-2050-093X						0000-0001-7870-070X													0000-0002-0484-8522		0000-0003-4270-018X							0000-0002-5323-3102																				0000-0001-9251-070X																			0000-0002-8306-6202														0000-0002-7511-5684				0000-0002-1227-803X				0000-0003-2972-0784	0000-0001-5800-4520		0000-0003-4238-659X	0000-0002-8532-5087	0000-0003-4566-0005											0000-0003-0333-5685						0000-0003-1624-7457					0000-0003-1205-1844				0000-0002-0092-9958																			0000-0001-5783-1401							0000-0001-6721-153X		0000-0002-0187-3263									
Comment[Funder]																																																																																																																																																																																																																																																																																																													
Comment[FundRef ID]																																																																																																																																																																																																																																																																																																													
Comment[Funder Term Source REF]																																																																																																																																																																																																																																																																																																													
Comment[Grant Identifier]																																																																																																																																																																																																																																																																																																													
