# Supplementary material for: Sequence data and association statistics from 12,940 type 2 diabetes cases and controls
Source: Sci Data. 2017 Dec 19;4:170179. doi: 10.1038/sdata.2017.179 (PMC5735917; doi:10.1038/sdata.2017.179)
Supplement: Supplementary file 1 [file sdata2017179-isa1.zip › s_study_Flannick.txt]

Source Name	Material Type	Term Source REF	Term Accession Number	Characteristics[organism]	Term Source REF	Term Accession Number	Characteristics[geographical location]	Term Source REF	Term Accession Number	Protocol REF	Comment[number of cases]	Comment[number of controls]	Protocol REF	Sample Name	Factor Value[ethnicity]
Finland-United States Investigation of NIDDM Genetics_FUSION	Cohort Study	NCIT	NCIT_C15208	Homo sapiens	NCBITAXON	NCBITaxon:9606	Finland	GAZ	GAZ:00002937	Ascertainment of individuals	493	486	DNA sample preparation	FUSION	European
KORA	Cohort Study	NCIT	NCIT_C15208	Homo sapiens	NCBITAXON	NCBITaxon:9606	Germany	GAZ	GAZ:00002646	Ascertainment of individuals	101	104	DNA sample preparation	KORA	European
UKT2D Consortium	Cohort Study	NCIT	NCIT_C15208	Homo sapiens	NCBITAXON	NCBITaxon:9606	United Kingdom	GAZ	GAZ:00002637	Ascertainment of individuals	322	322	DNA sample preparation	UKT2D	European
Malmo-Botnia Study	Cohort Study	NCIT	NCIT_C15208	Homo sapiens	NCBITAXON	NCBITaxon:9606	Sweden	GAZ	GAZ:00002729	Ascertainment of individuals	410	419	DNA sample preparation	Malmo-Botnia	European
Jackson Heart Study	Cohort Study	NCIT	NCIT_C15208	Homo sapiens	NCBITAXON	NCBITaxon:9606	United States of America	GAZ	GAZ:00002459	Ascertainment of individuals	500	526	DNA sample preparation	Jackson	African-American
Wake Forest School of Medicine Study	Cohort Study	NCIT	NCIT_C15208	Homo sapiens	NCBITAXON	NCBITaxon:9606	United States of America	GAZ	GAZ:00002459	Ascertainment of individuals	581	530	DNA sample preparation	Wake	African-American
Korea Association Research Project	Cohort Study	NCIT	NCIT_C15208	Homo sapiens	NCBITAXON	NCBITaxon:9606	South Korea	GAZ	GAZ:00002802	Ascertainment of individuals	526	561	DNA sample preparation	Korea	East-Asian
Singapore Diabetes Cohort Study and Singapore Prospective Study Program	Cohort Study	NCIT	NCIT_C15208	Homo sapiens	NCBITAXON	NCBITaxon:9606	Singapore	GAZ	GAZ:00003923	Ascertainment of individuals	486	592	DNA sample preparation	Singapore Diabetes	East-Asian
Ashkenazi	Cohort Study	NCIT	NCIT_C15208	Homo sapiens	NCBITAXON	NCBITaxon:9606	Israel	GAZ	GAZ:00002476	Ascertainment of individuals	506	355	DNA sample preparation	Ashkenazi	European
Metabolic Syndrome in Men Study_METSIM	Cohort Study	NCIT	NCIT_C15208	Homo sapiens	NCBITAXON	NCBITaxon:9606	Finland	GAZ	GAZ:00002937	Ascertainment of individuals	484	498	DNA sample preparation	METSIM	European
San Antonio Mexican American Family Studies	Cohort Study	NCIT	NCIT_C15208	Homo sapiens	NCBITAXON	NCBITaxon:9606	United States of America	GAZ	GAZ:00002459	Ascertainment of individuals	272	218	DNA sample preparation	San Antonio	Hispanic
Starr County Texas study	Cohort Study	NCIT	NCIT_C15208	Homo sapiens	NCBITAXON	NCBITaxon:9606	United States of America	GAZ	GAZ:00002459	Ascertainment of individuals	749	704	DNA sample preparation	Starr County	Hispanic
London Life Sciences Population Study_LOLIPOP	Cohort Study	NCIT	NCIT_C15208	Homo sapiens	NCBITAXON	NCBITaxon:9606	United Kingdom	GAZ	GAZ:00002637	Ascertainment of individuals	588	538	DNA sample preparation	LOLIPOP	South-Asian
Singapore Indian Eye Study	Cohort Study	NCIT	NCIT_C15208	Homo sapiens	NCBITAXON	NCBITaxon:9606	Singapore	GAZ	GAZ:00003923	Ascertainment of individuals	563	585	DNA sample preparation	Singapore Indian Eye	South-Asian
