# Supplementary material for: Sequence data and association statistics from 12,940 type 2 diabetes cases and controls
Source: Sci Data. 2017 Dec 19;4:170179. doi: 10.1038/sdata.2017.179 (PMC5735917; doi:10.1038/sdata.2017.179)
Supplement: Supplementary file 1 [file sdata2017179-isa1.zip › a_WGS_Flannick.txt]

Sample Name	Protocol REF	Protocol REF	Protocol REF	Protocol REF	Assay Name	Raw Data File	Comment[Data Repository]	Comment[Data Record Accession]	Comment[Data Record URI]	Protocol REF	Protocol REF	Protocol REF	Protocol REF	Protocol REF	Derived Data File	Comment[Data Repository]	Comment[Data Record Accession]	Comment[Data Record URI]	Factor Value[ethnicity]
FUSION	Genome sequencing	HumanOmni2.5 array genotyping and quality control	Processing, quality control, and variant calling of sequence data	Integrated panel generation	WGS_FUSION	phs000840.v1.p1	dbGaP	phs000840.v1.p1	https://www.ncbi.nlm.nih.gov/projects/gap/cgi-bin/study.cgi?study_id=phs000840.v1.p1	Imputation from the WGS panel	Association analysis	WGS panel single variant analysis	Analysis of imputed datasets	Gene-level analysis	EGAS00001001459	The European Genome-phenome Archive	EGAS00001001459	https://www.ebi.ac.uk/ega/studies/EGAS00001001459	European
KORA	Genome sequencing	HumanOmni2.5 array genotyping and quality control	Processing, quality control, and variant calling of sequence data	Integrated panel generation	WGS_KORA	phs000840.v1.p1	dbGaP	phs000840.v1.p1	https://www.ncbi.nlm.nih.gov/projects/gap/cgi-bin/study.cgi?study_id=phs000840.v1.p1	Imputation from the WGS panel	Association analysis	WGS panel single variant analysis	Analysis of imputed datasets	Gene-level analysis	EGAS00001001459	The European Genome-phenome Archive	EGAS00001001459	https://www.ebi.ac.uk/ega/studies/EGAS00001001459	European
UKT2D	Genome sequencing	HumanOmni2.5 array genotyping and quality control	Processing, quality control, and variant calling of sequence data	Integrated panel generation	WGS_UKT2D	phs000840.v1.p1	dbGaP	phs000840.v1.p1	https://www.ncbi.nlm.nih.gov/projects/gap/cgi-bin/study.cgi?study_id=phs000840.v1.p1	Imputation from the WGS panel	Association analysis	WGS panel single variant analysis	Analysis of imputed datasets	Gene-level analysis	EGAS00001001459	The European Genome-phenome Archive	EGAS00001001459	https://www.ebi.ac.uk/ega/studies/EGAS00001001459	European
Malmo-Botnia	Genome sequencing	HumanOmni2.5 array genotyping and quality control	Processing, quality control, and variant calling of sequence data	Integrated panel generation	WGS_Malmo-Botnia	phs000840.v1.p1	dbGaP	phs000840.v1.p1	https://www.ncbi.nlm.nih.gov/projects/gap/cgi-bin/study.cgi?study_id=phs000840.v1.p1	Imputation from the WGS panel	Association analysis	WGS panel single variant analysis	Analysis of imputed datasets	Gene-level analysis	EGAS00001001459	The European Genome-phenome Archive	EGAS00001001459	https://www.ebi.ac.uk/ega/studies/EGAS00001001459	European
