# Supplementary material for: Sequence data and association statistics from 12,940 type 2 diabetes cases and controls
Source: Sci Data. 2017 Dec 19;4:170179. doi: 10.1038/sdata.2017.179 (PMC5735917; doi:10.1038/sdata.2017.179)
Supplement: Supplementary file 1 [file sdata2017179-isa1.zip › a_WES_Flannick.txt]

Sample Name	Protocol REF	Protocol REF	Assay Name	Raw Data File	Comment[Data Repository]	Comment[Data Record Accession]	Comment[Data Record URI]	Protocol REF	Protocol REF	Protocol REF	Protocol REF	Protocol REF	Derived Data File	Comment[Data Repository]	Comment[Data Record Accession]	Comment[Data Record URI]	Factor Value[ethnicity]
FUSION	Exome sequencing	Processing, quality control, and variant calling of sequence data	WES_FUSION	phs000840.v1.p1	dbGaP	phs000840.v1.p1	https://www.ncbi.nlm.nih.gov/projects/gap/cgi-bin/study.cgi?study_id=phs000840.v1.p1	Exome array genotyping from the WES panel	Association analysis	WES panel single variant analysis	Analysis of exome array datasets	Gene-level analysis	EGAS00001001460	The European Genome-phenome Archive	EGAS00001001460	https://www.ebi.ac.uk/ega/studies/EGAS00001001460	European
KORA	Exome sequencing	Processing, quality control, and variant calling of sequence data	WES_KORA	phs000840.v1.p1	dbGaP	phs000840.v1.p1	https://www.ncbi.nlm.nih.gov/projects/gap/cgi-bin/study.cgi?study_id=phs000840.v1.p1	Exome array genotyping from the WES panel	Association analysis	WES panel single variant analysis	Analysis of exome array datasets	Gene-level analysis	EGAS00001001460	The European Genome-phenome Archive	EGAS00001001460	https://www.ebi.ac.uk/ega/studies/EGAS00001001460	European
UKT2D	Exome sequencing	Processing, quality control, and variant calling of sequence data	WES_UKT2D	phs000840.v1.p1	dbGaP	phs000840.v1.p1	https://www.ncbi.nlm.nih.gov/projects/gap/cgi-bin/study.cgi?study_id=phs000840.v1.p1	Exome array genotyping from the WES panel	Association analysis	WES panel single variant analysis	Analysis of exome array datasets	Gene-level analysis	EGAS00001001460	The European Genome-phenome Archive	EGAS00001001460	https://www.ebi.ac.uk/ega/studies/EGAS00001001460	European
Malmo-Botnia	Exome sequencing	Processing, quality control, and variant calling of sequence data	WES_Malmo-Botnia	phs000840.v1.p1	dbGaP	phs000840.v1.p1	https://www.ncbi.nlm.nih.gov/projects/gap/cgi-bin/study.cgi?study_id=phs000840.v1.p1	Exome array genotyping from the WES panel	Association analysis	WES panel single variant analysis	Analysis of exome array datasets	Gene-level analysis	EGAS00001001460	The European Genome-phenome Archive	EGAS00001001460	https://www.ebi.ac.uk/ega/studies/EGAS00001001460	European
Jackson	Exome sequencing	Processing, quality control, and variant calling of sequence data	WES_Jackson	phs001098.v1.p1	dbGaP	phs001098.v1.p1	https://www.ncbi.nlm.nih.gov/projects/gap/cgi-bin/study.cgi?study_id=phs001098.v1.p1	Exome array genotyping from the WES panel	Association analysis	WES panel single variant analysis	Analysis of exome array datasets	Gene-level analysis	EGAS00001001460	The European Genome-phenome Archive	EGAS00001001460	https://www.ebi.ac.uk/ega/studies/EGAS00001001460	African-American
Wake	Exome sequencing	Processing, quality control, and variant calling of sequence data	WES_Wake	phs001102.v1.p1	dbGaP	phs001102.v1.p1	https://www.ncbi.nlm.nih.gov/projects/gap/cgi-bin/study.cgi?study_id=phs001102.v1.p1	Exome array genotyping from the WES panel	Association analysis	WES panel single variant analysis	Analysis of exome array datasets	Gene-level analysis	EGAS00001001460	The European Genome-phenome Archive	EGAS00001001460	https://www.ebi.ac.uk/ega/studies/EGAS00001001460	African-American
Korea	Exome sequencing	Processing, quality control, and variant calling of sequence data	WES_Korea	phs001096.v1.p1	dbGaP	phs001096.v1.p1	https://www.ncbi.nlm.nih.gov/projects/gap/cgi-bin/study.cgi?study_id=phs001096.v1.p1	Exome array genotyping from the WES panel	Association analysis	WES panel single variant analysis	Analysis of exome array datasets	Gene-level analysis	EGAS00001001460	The European Genome-phenome Archive	EGAS00001001460	https://www.ebi.ac.uk/ega/studies/EGAS00001001460	East-Asian
Singapore Diabetes	Exome sequencing	Processing, quality control, and variant calling of sequence data	WES_Singapore Diabetes	phs001097.v1.p1	dbGaP	phs001097.v1.p1	https://www.ncbi.nlm.nih.gov/projects/gap/cgi-bin/study.cgi?study_id=phs001097.v1.p1	Exome array genotyping from the WES panel	Association analysis	WES panel single variant analysis	Analysis of exome array datasets	Gene-level analysis	EGAS00001001460	The European Genome-phenome Archive	EGAS00001001460	https://www.ebi.ac.uk/ega/studies/EGAS00001001460	East-Asian
Ashkenazi	Exome sequencing	Processing, quality control, and variant calling of sequence data	WES_Ashkenazi	phs001095.v1.p1	dbGaP	phs001095.v1.p1	https://www.ncbi.nlm.nih.gov/projects/gap/cgi-bin/study.cgi?study_id=phs001095.v1.p1	Exome array genotyping from the WES panel	Association analysis	WES panel single variant analysis	Analysis of exome array datasets	Gene-level analysis	EGAS00001001460	The European Genome-phenome Archive	EGAS00001001460	https://www.ebi.ac.uk/ega/studies/EGAS00001001460	European
METSIM	Exome sequencing	Processing, quality control, and variant calling of sequence data	WES_METSIM	phs001100.v1.p1	dbGaP	phs001100.v1.p1	https://www.ncbi.nlm.nih.gov/projects/gap/cgi-bin/study.cgi?study_id=phs001100.v1.p1	Exome array genotyping from the WES panel	Association analysis	WES panel single variant analysis	Analysis of exome array datasets	Gene-level analysis	EGAS00001001460	The European Genome-phenome Archive	EGAS00001001460	https://www.ebi.ac.uk/ega/studies/EGAS00001001460	European
San Antonio	Exome sequencing	Processing, quality control, and variant calling of sequence data	WES_San Antonio	phs000849.v1.p1	dbGaP	phs000849.v1.p1	https://www.ncbi.nlm.nih.gov/projects/gap/cgi-bin/study.cgi?study_id=phs000849.v1.p1	Exome array genotyping from the WES panel	Association analysis	WES panel single variant analysis	Analysis of exome array datasets	Gene-level analysis	EGAS00001001460	The European Genome-phenome Archive	EGAS00001001460	https://www.ebi.ac.uk/ega/studies/EGAS00001001460	Hispanic
Starr County	Exome sequencing	Processing, quality control, and variant calling of sequence data	WES_Starr County	phs001099.v1.p1	dbGaP	phs001099.v1.p1	https://www.ncbi.nlm.nih.gov/projects/gap/cgi-bin/study.cgi?study_id=phs001099.v1.p1	Exome array genotyping from the WES panel	Association analysis	WES panel single variant analysis	Analysis of exome array datasets	Gene-level analysis	EGAS00001001460	The European Genome-phenome Archive	EGAS00001001460	https://www.ebi.ac.uk/ega/studies/EGAS00001001460	Hispanic
LOLIPOP	Exome sequencing	Processing, quality control, and variant calling of sequence data	WES_LOLIPOP	phs001093.v1.p1	dbGaP	phs001093.v1.p1	https://www.ncbi.nlm.nih.gov/projects/gap/cgi-bin/study.cgi?study_id=phs001093.v1.p1	Exome array genotyping from the WES panel	Association analysis	WES panel single variant analysis	Analysis of exome array datasets	Gene-level analysis	EGAS00001001460	The European Genome-phenome Archive	EGAS00001001460	https://www.ebi.ac.uk/ega/studies/EGAS00001001460	South-Asian
Singapore Indian Eye	Exome sequencing	Processing, quality control, and variant calling of sequence data	WES_Singapore Indian Eye	phs001097.v1.p1	dbGaP	phs001097.v1.p1	https://www.ncbi.nlm.nih.gov/projects/gap/cgi-bin/study.cgi?study_id=phs001097.v1.p1	Exome array genotyping from the WES panel	Association analysis	WES panel single variant analysis	Analysis of exome array datasets	Gene-level analysis	EGAS00001001460	The European Genome-phenome Archive	EGAS00001001460	https://www.ebi.ac.uk/ega/studies/EGAS00001001460	South-Asian
